# Supplementary material for: Sawfishes and Other Elasmobranch Assemblages from the Mio-Pliocene of the South Caribbean (Urumaco Sequence, Northwestern Venezuela)
Source: PLoS One. 2015 Oct 21;10(10):e0139230. doi: 10.1371/journal.pone.0139230 (PMC4619466; doi:10.1371/journal.pone.0139230)
Supplement: S1 Table — (XLS) [file pone.0139230.s003.xls]

## Sheet: Sheet1
					S1 Table. Fossil elasmobranchs from the Urumaco sequence and paleoenvironments.
					Taxon	Socorro Formation		Urumaco Formation											Codore Fm
						Middle Mb	Upper Mb	Lower Member		Middle Member		Upper Member							Chiguaje Member
						Cerro Overo	Cerro Alto	Sur Quebrada Bejucal	Quebrada Bejucal	Puente Río Urumaco	Domo de Agua Blanca	El Hatillo	El Hatillo Norte	El Mamón	El Mamón Norte	El Picache	Corralito	Tío Gregorio	Casa El Jebe
					†Carcharocles megalodon			X	X	X	X	X	X	X		X			X
					†Hemipristis serra			X	X				X	X		X	X	X	X
					Paragaleus sp.									X
					Galeocerdo cuvier								X	X					X
					Rhizoprionodon sp.					X		X		X					X
					†Carcharhinus caquetius nov. sp.					X
					Carcharhinus leucas			X	X				X	X		X	X		X
					Carcharhinus limbatus								X			X
					Carcharhinus obscurus					X			X	X		X	X	X
					Carcharhinus plumbeus														X
					Carcharhinus porosus					X				X					X
					Carcharhinus spp.	X			X	X		X		X			X	X	X
					Negaprion brevirostris	X			X				X	X		X	X	X	X
					Sphyrna cf. zygaena								X	X
					cf. Dasyatis					X			X		X				X
					Dasyatidae indet.										X
					Aetobatus cf. narinari		X			X		X	X	X		X	X	X	X
					Myliobatis sp.		X	X	X	X		X	X	X		X	X	X	X
					Rhinoptera sp.		X	X	X			X	X				X	X	X
					Myliobatiformes indet.									X					X
					Rhynchobatus spp.				X				X						X
					Pristis sp.	X	X	X		X		X			X	X	X	X	X
					Paleoenvironment
					Marine (very shallow waters)								X						X
					Coastal lagoon		X			X	X	X		X	X
					Estuarine	X	X	X	X	X		X		X	X	X	X	X
					Riverine
