# Supplementary material for: Sawfishes and Other Elasmobranch Assemblages from the Mio-Pliocene of the South Caribbean (Urumaco Sequence, Northwestern Venezuela)
Source: PLoS One. 2015 Oct 21;10(10):e0139230. doi: 10.1371/journal.pone.0139230 (PMC4619466; doi:10.1371/journal.pone.0139230)
Supplement: S2 Table — (XLS) [file pone.0139230.s004.xls]

## Sheet: Sheet1
			S2 Table. Osteichthyan paleodiversity of the Urumaco sequence (Socorro, Urumaco and Codore formations) and the habitat of their living representatives.
			Taxon			Geologic units			Habitat of living representatives
						Socorro Formation	Urumaco Formation	Codore Formation	Freshwater	Brackish	Marine
			Characiformes	Erythrinidae	? Hoplias		X		X
				Serrasalmidae	Colossoma sp.		X		X
					Piaractus sp.		X		X
			Clupeiformes	Engraulidae	Anchoa sp.			X		X	X
					Orthopristis aff. ruber			X		X	X
					Cynoscion aff. jamaicensis		X			X	X
				Sciaenidae	Cynoscion sp.		X	X		X	X
					Equetus sp.		X	X			X
					Larimus sp.		X			X	X
					†Larimus gatunensis		X			X	X
					†Micropogonias coatesi		X			X	X
					Nebris aff. Occidentalis		X			X	X
					†Ophioscion lundbergi		X			X	X
					Paralonchurus sp.			X		X	X
					†Plagioscion urumacoensis		X		X	X	X
					Epinephelus itajara		X			X	X
				Serranidae	Indt.		X		?	?	?
					Sphyraena sp.			X		X	X
			Pleuronectiformes	Cynoglossidae	Amphiarius rugispinis		X			X	X
			Siluriformes	Ariidae	†Aspistor verumquadriscutis		X		X	X	X
					Aspistor quadriscutis		X		X	X	X
					Bagre marinus		X			X	X
					Cathorops sp.		X		X	X	X
					Notarius kessleri		X			X	X
					Notarius troscheli		X			X	X
					Sciades couma		X		X	X	X
					Sciades dowii		X		X	X	?
					Sciades herzbergii		X		X	X	X
					Indt.	X	X		?	?	?
					Doraops cf. zuloagai		X		X
				Doradidae	†Doras dionae		X		X
					Rhinodoras cf. thomersoni		X		X
					Acanthicus sp.		X		X
				Loricariidae	†Phractocephalus nassi		X		X
				Pimelodidae	Platysilurus sp.		X		X
